# Supplementary material for: Epigenomic annotation of noncoding mutations identifies mutated pathways in primary liver cancer
Source: PLoS One. 2017 Mar 23;12(3):e0174032. doi: 10.1371/journal.pone.0174032 (PMC5363827; doi:10.1371/journal.pone.0174032)
Supplement: S1 Datasets — (XLSX) [file pone.0174032.s001.xlsx]

## Sheet: Sheet1
Dataset	Description	Filename	URL	Accession / version	Download Date	Reference
COSMIC Whole Genomes	Noncoding variants	CosmicWGS_NCV.tsv.gz	http://cancer.sanger.ac.uk/cosmic	v77	2016-06-13	32
COSMIC Whole Genomes	Sample metadata	CosmicWGS_SamplesExport.tsv.gz	http://cancer.sanger.ac.uk/cosmic	v77	2016-06-14	32
ChromHMM-18 segmentation	Mnemonics bed files	mnemonics.bed	http://egg2.wustl.edu/roadmap/web_portal/chr_state_learning.html#exp_18state	ChromHMM-18	2016-03-10	13
ChromHMM-18 segmentation	State by line files	all.statesByLine.tgz	http://egg2.wustl.edu/roadmap/web_portal/chr_state_learning.html#exp_18state	ChromHMM-18	2016-03-10	13
DNaseI delineation	Promoter state calls	state_calls_prom.RData	http://egg2.wustl.edu/roadmap/web_portal/DNase_reg.html#delieation		2016-04-04	13
DNaseI delineation	Enhancer state calls	state_calls_enh.RData	http://egg2.wustl.edu/roadmap/web_portal/DNase_reg.html#delieation		2016-04-04	13
Cancer Gene Census	Cancer-related genes	CosmicCGC.csv	http://cancer.sanger.ac.uk/census	v77	2016-04-13	32
JASPAR	Nonredundant vertebate JASPAR CORE motifs	jaspar_vertebrates_nonredudntant.pfm	http://jaspar.genereg.net	JASAPR 2016	2016-03-21	81
TRANSFAC	Transcription factor motifs	TRANSFAC.tar	http://www.gene-regulation.com/pub/databases.html		2006-10-11	82
MSigDB Collections	Selected KEGG and Amigo pathways	various	http://software.broadinstitute.org/gsea/msigdb/collections.jsp	v5.1	2016-07-08	62-24
TCGA Gene expression	Gene expression quantification for Liver hepatocellular carcinoma samples and matched normal	c035a280-e2be-4844-8ef8-6340746a8c91.tar	https://tcga-data.nci.nih.gov/docs/publications/tcga/		2016-04-28	24
Human Genome Reference Consoritum	Assembly statistics for hGRC37	n/a	http://www.ncbi.nlm.nih.gov/projects/genome/assembly/grc/human/data/	hGRC37.p13	n/a
