# Supplementary material for: Epigenomic annotation of noncoding mutations identifies mutated pathways in primary liver cancer
Source: PLoS One. 2017 Mar 23;12(3):e0174032. doi: 10.1371/journal.pone.0174032 (PMC5363827; doi:10.1371/journal.pone.0174032)
Supplement: S1 Table — COSMIC SNVs in the most-hit ChromHMM regulatory elements. (XLSX) [file pone.0174032.s007.xlsx]

## Sheet: Top Hit REs
chr	start	end	num_SNVs	CosmicIDs	Nearest Gene	Genetic feature
chr5	1295200	1295400	16	COSN16517930, COSN16517925, COSN5068900, COSN16517871, COSN16517825, COSN5068898, COSN16517826, COSN16517883, COSN5068899, COSN16517857, COSN16517832, COSN16517831, COSN16517801, COSN16517813, COSN16517808, COSN16517901	TERT	promoter
chr9	68414800	68415200	7	COSN6520572, COSN6520571, COSN6520564, COSN6520566, COSN6520567, COSN6520568, COSN6520569	MIR4477B; LINC00537 (DUX4L5 pseudogene)	intergenic
chr9	68415400	68415800	7	COSN6520573, COSN6520575, COSN6520574, COSN6520585, COSN6520582, COSN6520583, COSN6520580	MIR4477B; LINC00537 (DUX4L5 pseudogene)	intergenic
chr16	87500800	87501200	5	COSN5837872, COSN5837870, COSN5837876, COSN5837868, COSN5837874	ZCCHC14	intron
chr22	20132800	20133200	4	COSN5770107, COSN5770105, COSN5770102, COSN5770101	ZDHHC8	intron/alternate TTS
chr9	97054800	97055000	4	COSN6520982, COSN6520983, COSN6520980, COSN6520979	ZNF169	intron
chr1	21804800	21805200	3	COSN5737693, COSN5737689, COSN5737691	NBPF3	intron
chr11	43469600	43469800	3	COSN5261384, COSN5261386, COSN5261388	TTC17	exon-intron junction
chr14	106926600	106926800	3	COSN5746437, COSN5746436, COSN5746442	IGHV3-43	TTS
chr6	13286400	13286600	3	COSN5083658, COSN5083660, COSN5083656	PHACTR1; LOC100130357	alternate exon-intron junction
chr9	98909400	98909600	3	COSN5124743, COSN5124741, COSN5124739	EIF4BP3	pseudogene
chr9	107368000	107368200	3	COSN6519605, COSN6519604, COSN6519606	OR13C2	intergenic
