# Supplementary material for: Epigenomic annotation of noncoding mutations identifies mutated pathways in primary liver cancer
Source: PLoS One. 2017 Mar 23;12(3):e0174032. doi: 10.1371/journal.pone.0174032 (PMC5363827; doi:10.1371/journal.pone.0174032)
Supplement: S2 Table — Numbers of mutated regulatory elements per gene. (XLSX) [file pone.0174032.s008.xlsx]

## Sheet: Top Hit Genes
ENTREZID	Number SNV-containing REs per gene	SYMBOL
5604	5	MAP2K1
10485	3	C1orf61
54845	3	ESRP1
387751	3	GVINP1
213	2	ALB
364	2	AQP7
682	2	BSG
933	2	CD22
1244	2	ABCC2
1292	2	COL6A2
1743	2	DLST
1794	2	DOCK2
2043	2	EPHA4
2313	2	FLI1
3364	2	HUS1
3911	2	LAMA5
3950	2	LECT2
4619	2	MYH1
4719	2	NDUFS1
5126	2	PCSK2
5796	2	PTPRK
6441	2	SFTPD
7483	2	WNT9A
9235	2	IL32
9256	2	BZRAP1
9378	2	NRXN1
9612	2	NCOR2
10153	2	CEBPZ
10241	2	CALCOCO2
10363	2	HMG20A
10528	2	NOP56
11340	2	EXOSC8
22880	2	MORC2
22996	2	TTC39A
23107	2	MRPS27
23479	2	ISCU
23495	2	TNFRSF13B
29850	2	TRPM5
51608	2	GET4
56339	2	METTL3
57628	2	DPP10
79157	2	MFSD11
79716	2	NPEPL1
79746	2	ECHDC3
85455	2	DISP2
115019	2	SLC26A9
126755	2	LRRC38
149628	2	PYHIN1
167838	2	TXLNB
201294	2	UNC13D
221264	2	AK9
221395	2	ADGRF5
255061	2	TAC4
497634	2	LINC00293
100506779	2	BZRAP1-AS1
